# Supplementary material for: CuMV VLPs Containing the RBM from SARS-CoV-2 Spike Protein Drive Dendritic Cell Activation and Th1 Polarization
Source: Pharmaceutics. 2023 Mar 2;15(3):825. doi: 10.3390/pharmaceutics15030825 (PMC10055701; doi:10.3390/pharmaceutics15030825)
Supplement: Supplementary file 1 [file pharmaceutics-15-00825-s001.zip]

Archive with 1 entries (1 files):
- pharmaceutics-2172345-supplementary.pdf
